# Supplementary material for: Mitochondrial Genomes of Streptopelia decaocto: Insights into Columbidae Phylogeny
Source: Animals (Basel). 2024 Jul 31;14(15):2220. doi: 10.3390/ani14152220 (PMC11310995; doi:10.3390/ani14152220)
Supplement: Supplementary file 1 [file animals-14-02220-s001.zip]

Archive with 1 entries (1 files):
- animals-3072801-supplementary.pdf
